# Supplementary material for: Early spontaneous cessation of subdural drainage after burr hole evacuation of chronic subdural hematoma and risk of recurrence
Source: PLoS One. 2023 May 17;18(5):e0285750. doi: 10.1371/journal.pone.0285750 (PMC10191306; doi:10.1371/journal.pone.0285750)
Supplement: S1 Table — This table contain the data set underlying the results described in the manuscript. (XLS) [file pone.0285750.s001.xls]

## Sheet: Sheet1
ID	Known headtraumee	Anti-platel	Anticoag.	Other	PreOPhemostasis drugs	GCSpreOP	Sedation	Production start h	Production termination	Volume ml	Drain side	Type hematoma	Size right	Size left	Midline shift	Irrigation vol	Skyllevandve	Recurrence	mortal	Gender	Reoccurence	ProductionHours	bilateral	HematomaType	HematomaSize	BloodTrombo	BloodAnti	BloodANY	bilat	hoursClass	sizeAdjust	drainClass	sizeClass	gcsFlipped	side	hoursProduced	death	sizeL
54							Lokal	1	5	35	Hø	homogen, isodens	90100		6			nej	nej	1	0	4	0	0	90100				0	0	90.1	0	0		1	4	0	9.01
36	Nej	Nej	Ja		Ja	15	Lokal	0	3	50	ve	mixed						Nej	Nej	0	0	3	0	2		0	1	1	0	0		0		0	0	3	0
15	Ja	JA	Nej		Nej	14	Lokal	0	6	10	ve	homogent		178750	15	800		Ja	Nej	1	1	6	0	0	178750	1	0	1	0	0	178.75	0	1	1	0	6	0	17.875
65	Ja	Ja	Nej		nej	15	Lokal	0	5	40	Ve	homogen, isodens		143341	9			Nej	Nej	1	0	5	0	0	143341	1	0	1	0	0	143.341	0	0	0	0	5	0	14.3341
21	Nej	Nej	Nej		Nej	15	Lokal	5	7	10	ve	Homogent, isodenst		48750	7	850		Nej	Nej	1	0	2	0	0	48750	0	0	0	0	0	48.75	0	0	0	0	2	0	4.875
94	Ja	Ja	Nej		Ja	14	Lokal	0	3	50	ve	membranøst		87750		550	380	Nej	Nej	1	0	3	0	1	87750	1	0	1	0	0	87.75	0	0	1	0	3	0	8.775
87	Ja	Nej	Nej		Nej	14	Lokal	0	1	30	ve	membranøst		86768	8		560	Nej	Nej	1	0	1	0	1	86768	0	0	0	0	0	86.768	0	0	1	0	1	0	8.6768
56	Ja	Ja	Nej		Nej	15	Lokal	0	3	35	Hø	Membranøs	153792		5	1000		Ja	Nej	1	1	3	0	1	153792	1	0	1	0	0	153.792	0	1	0	1	3	0	15.3792
VE_57	Ja	Nej	Nej		Nej	15	Lokal	2	2	5	Ve	homogen, isodens		38290	0					1		0	1	0	38290	0	0	0	1	0	38.29	0	0	0	0	0		3.829
4	Nej	Nej	Ja		Nej	14	Lokal	0	3	30	Ve	membranøst		105280	0			Nej	Nej	0	0	3	0	1	105280	0	1	1	0	0	105.28	0	0	1	0	3	0	10.528
6	Ja	Nej	Nej		Nej	15	Lokal	0	1	30	hø	membranøst	67527		4	750		Nej	Nej	1	0	1	0	1	67527	0	0	0	0	0	67.527	0	0	0	1	1	0	6.7527
97ve		nej	Nej		Nej	15	Lokal	0	3	30	Ve	membranøst bilat		21417				Nej	nej	1	0	3	1	1	21417	0	0	0	1	0	21.417	0	0	0	0	3	0	2.1417
29	Nej	Nej	Nej		Nej	15	GA	0	1	10	hø	membranøst, isodenst	75600		12			Nej	Nej	0	0	1	0	1	75600	0	0	0	0	0	75.6	0	0	0	1	1	0	7.56
63	Ja	Nej	Nej		Nej	15	Lokal	0	2	50	hø	Membranøs	197736		5			ja	Nej	1	1	2	0	1	197736	0	0	0	0	0	197.736	0	1	0	1	2	0	19.7736
34	Ja	Nej	Nej		nej	15	Lokal	0	3	45	hø	membranøst			9	500		Nej	Nej	1	0	3	0	1		0	0	0	0	0		0		0	1	3	0
8hø	Ja	Nej	Ja		Nej	14	Lokal	0	1	10	hø	mixed	23114					Nej	Nej	0	0	1	1	2	23114	0	1	1	1	0	23.114	0	0	1	1	1	0	2.3114
98	Nej	Nej	Nej	NSAID	Nej	14	Lokal	0	0	0	ve	membranøst		135036	24	Uvist	Uvist	Ja	Nej	0	1	0	0	1	135036	0	0	0	0	0	135.036	0	0	1	0	0	0	13.5036
62	Ja	Ja	Nej		Nej	15	Lokal	0	0	0	Hø	Membranøs	69680		5			Nej	Nej	0	0	0	0	1	69680	1	0	1	0	0	69.68	0	0	0	1	0	0	6.968
HØ_55	Ja	Ja	nej		Ja	15	Lokal	0	5	30	Hø	Membranøs	119040		0	450		nej	Nej	1	0	5	1	1	119040	1	0	1	1	0	119.04	0	0	0	1	5	0	11.904
59	Ja	Ja	Nej		nej	15	Lokal	0	0	10	Hø	Sedimenteret	59363		2			Nej	Nej	1	0	0	0	3	59363	1	0	1	0	0	59.363	0	0	0	1	0	0	5.9363
92hø	Nej	Ja	Nej		Nej	15	Lokal	3	7	30	Hø	homogent, isodenst	104058		0	800	800	Nej	nej	1	0	4	1	0	104058	1	0	1	1	0	104.058	0	0	0	1	4	0	10.4058
25ve	Ja	Nej	Ja		Nej	14	Lokal	0	3	10	ve	mixed		195776	0	750		Nej	Nej	1	0	3	1	2	195776	0	1	1	1	0	195.776	0	1	1	0	3	0	19.5776
HØ_57	Ja	nej	nej		nej	15	Lokal	0	2	3	Hø	homogen, isodens	49044		0			Ja	Nej	1	1	2	1	0	49044	0	0	0	1	0	49.044	0	0	0	1	2	0	4.9044
82	Ja	Nej	Ja		Nej	15	Lokal	0	7	100	ve	membranøst		91800	8		2070	nej	nej	1	0	7	0	1	91800	0	1	1	0	0	91.8	0	0	0	0	7	0	9.18
Hø_71	Ja	nej	Nej		Nej	15	Lokal	0	3	50	hø	homogen, isodens	37800		4			Nej	nej	1	0	3	1	0	37800	0	0	0	1	0	37.8	0	0	0	1	3	0	3.78
75	Ja	Nej	Nej		nej	15	Lokal	0	0	0	Hø	Membranøs	97614		11			Ja	Nej	0	1	0	0	1	97614	0	0	0	0	0	97.614	0	0	0	1	0	0	9.7614
9	Ja	Ja	Nej		Ja	14	Lokal	0	2	30	hø	Sedimenteret	115340		17	1350		Nej	Nej	1	0	2	0	3	115340	1	0	1	0	0	115.34	0	0	1	1	2	0	11.534
24	Ja	Nej	Ja		Nej	15	Lokal	4	7	50	ve	homogent		88350	5	500		Ja	Nej	1	1	3	0	0	88350	0	1	1	0	0	88.35	0	0	0	0	3	0	8.835
VE_40	ja	Nej	ja		ja	14	Lokal	0	2	30	ve	Homogent, isodenst		63597	5	600		Nej	Nej	1	0	2	1	0	63597	0	1	1	1	0	63.597	0	0	1	0	2	0	6.3597
81	Ja	Ja	Nej		Ja	15	Lokal	0	0	0	hø	homogent	49245		16	990		nej	nej	1	0	0	0	0	49245	1	0	1	0	0	49.245	0	0	0	1	0	0	4.9245
74	Ja	Nej	Ja		Ja	14	Lokal	0	0	0	Hø	homogen, isodens	156104		7			Nej	Nej	1	0	0	0	0	156104	0	1	1	0	0	156.104	0	1	1	1	0	0	15.6104
73	Ja	Nej	Nej		Nej	15	Lokal	0	7	75	Hø	sedimenteret	118188		9			Ja	Nej	1	1	7	0	3	118188	0	0	0	0	0	118.188	0	0	0	1	7	0	11.8188
VE_41	Ja	Nej	nej		Nej	15	Lokal	0	1	40	ve	homogent		83121	7	400		Nej	nej	1	0	1	1	0	83121	0	0	0	1	0	83.121	0	0	0	0	1	0	8.3121
92ve	Nej	Ja	Nej		Nej	15	Lokal	5	5	5	Ve	homogent, isodenst		54751.5	0	800	800	Ja	Nej	1	1	0	1	0	54751.5	1	0	1	1	0	54.7515	0	0	0	0	0	0	5.47515
89	Ja	Ja	Nej		Ja	15	Lokal	0	13	90	hø	membranøst	151510		16	1000		Nej	Nej	1	0	13	0	1	151510	1	0	1	0	1	151.51	1	1	0	1	13	0	15.151
95	Ja	Nej	Nej		Nej	14	Lokal	0	8	35	hø	sedimenteret	87098		7	550		Nej	Nej	1	0	8	0	3	87098	0	0	0	0	1	87.098	1	0	1	1	8	0	8.7098
45	Nej	Nej	Ja		Nej	15	Lokal	13	15	30	ve	homogent		77653	2	500		Nej	nej	1	0	2	0	0	77653	0	1	1	0	0	77.653	1	0	0	0	2	0	7.7653
20	Nej	Ja	Nej		ja	14	Lokal	2	9	100	ve	mixed		221850	12	600		nej	nej	1	0	7	0	2	221850	1	0	1	0	0	221.85	1	1	1	0	7	0	22.185
18	Nej	Nej	Nej		Nej	15	Lokal	8	12	25	hø	Homogent, isodenst	196000		8	900		Nej	nej	1	0	4	0	0	196000	0	0	0	0	0	196	1	1	0	1	4	0	19.6
86	Nej	Ja	Nej		Ja	14	Lokal	0	9	40	ve	mixed		64935	3		460	Nej	Nej	1	0	9	0	2	64935	1	0	1	0	1	64.935	1	0	1	0	9	0	6.4935
84	Nej	Nej	Nej		Nej	13	lokal	0	11	50	ve	membranøst		101200	12		450	Ja	Nej	1	1	11	0	1	101200	0	0	0	0	1	101.2	1	0	1	0	11	0	10.12
69	Ja	Ja	Nej		Nej	15	Lokal	0	15	35	Ve	Membranøs		106020	6			nej	Nej	1	0	15	0	1	106020	1	0	1	0	1	106.02	1	0	0	0	15	0	10.602
25hø	Ja	Nej	Ja		Nej	14	Lokal	3	9	50	hø	Homogent, isodenst	161161		0	1000		Nej	Nej	1	0	6	1	0	161161	0	1	1	1	0	161.161	1	1	1	1	6	0	16.1161
7	Nej	Ja	Nej		Nej	15	Lokal	0	12	90	ve	Mixed		56120		500		Nej	Nej	1	0	12	0	2	56120	1	0	1	0	1	56.12	1	0	0	0	12	0	5.612
97hø	Ja	Nej	nej		Nej	15	Lokal	0	8	30	Hø	membranøst bilat	90142.5		2	350	400	Nej	Nej	1	0	8	1	1	90142.5	0	0	0	1	1	90.1425	1	0	0	1	8	0	9.01425
3	Nej	Ja	Nej		Nej	14	Lokal	0	13	60	Hø	membranøst	175272		23			Nej	Nej	1	0	13	0	1	175272	1	0	1	0	1	175.272	1	1	1	1	13	0	17.5272
8ve	Ja	Nej	Ja		Nej	14	Lokal	0	8	100	ve	Membranøs		159588	6			Nej	Nej	0	0	8	1	1	159588	0	1	1	1	1	159.588	1	1	1	0	8	0	15.9588
67	Ja	Nej	Nej		nej	15	Lokal	0	11	50	Hø	homogen, isodens	128128		6			Nej	Nej	1	0	11	0	0	128128	0	0	0	0	1	128.128	1	0	0	1	11	0	12.8128
99	Ja	Nej	Nej	NSAID	Ja	14	Lokal	0	13	70	ve	mixed		82390	5		1100	Nej	Nej	1	0	13	0	2	82390	0	0	0	0	1	82.39	1	0	1	0	13	0	8.239
50	Ja	Nej	Ja		Nej	15	Lokal	0	8	60	hø	Membranøs	164220		7	800		nej	Nej	1	0	8	0	1	164220	0	1	1	0	1	164.22	1	1	0	1	8	0	16.422
58	Ja	nej	Nej		Nej	15	Lokal	0	11	55	Hø	homogen, isodens	88011		9			Nej	Nej	0	0	11	0	0	88011	0	0	0	0	1	88.011	1	0	0	1	11	0	8.8011
2ve	Ja	Nej	Ja		Nej	15	Lokal	0	15	20	ve	homogent		266067	0		200	Ja	Ja	1	1	15	1	0	266067	0	1	1	1	1	266.067	1	1	0	0	15	1	26.6067
100	Ja	Nej	Ja		Ja	13	Lokal	0	15	105	hø	Mixed	101365		11	1620		Nej	Nej	1	0	15	0	2	101365	0	1	1	0	1	101.365	1	0	1	1	15	0	10.1365
27	Nej	Nej	Nej		Nej	15	Lokal	0	12	100	ve	mixed		159000	5	750		Nej	Nej	1	0	12	0	2	159000	0	0	0	0	1	159	1	1	0	0	12	0	15.9
23	Ja	Nej	Nej		Nej	15	Lokal	1	12	45	hø	homogent	115575		6	400		Nej	Nej	1	0	11	0	0	115575	0	0	0	0	1	115.575	1	0	0	1	11	0	11.5575
Hø_70	Uoplyst	Nej	Nej		Nej	15	Lokal	11	11	10	hø	homogen, isodens	51360		4			nej	nej	0	0	0	1	0	51360	0	0	0	1	0	51.36	1	0	0	1	0	0	5.136
Ve_70	Uoplyst	Nej	Nej		Nej	15	Lokal	0	8	65	ve	Membranøs		89460	4			Ja	Nej	0	1	8	1	1	89460	0	0	0	1	1	89.46	1	0	0	0	8	0	8.946
22	Ja	Nej	nej		Nej	14	Lokal	0	9	50	ve	mixed		120120	14	1400		Nej	nej	1	0	9	0	2	120120	0	0	0	0	1	120.12	1	0	1	0	9	0	12.012
HØ_41	Ja	Nej	Nej		Nej	15	Lokal	4	12	10	hø	homogent	46750			850		Nej	Nej	1	0	8	1	0	46750	0	0	0	1	1	46.75	1	0	0	1	8	0	4.675
33	Nej	Ja	Nej		Ja	14	Lokal	0	14	70	ve	mixed	111375		4			Nej	Nej	1	0	14	0	2	111375	1	0	1	0	1	111.375	1	0	1	0	14	0	11.1375
2hø	Ja	Nej	Ja		Nej	15	Lokal	0	12	50	hø	homogent	90937		0	600		Ja	Ja	1	1	12	1	0	90937	0	1	1	1	1	90.937	1	0	0	1	12	1	9.0937
31	Nej	Nej	Nej		Nej	15	Lokal	0	13	30	ve	homogent		118800	0			Ja	Nej	1	1	13	0	0	118800	0	0	0	0	1	118.8	1	0	0	0	13	0	11.88
VE_55	Ja	Ja	Nej		Ja	15	Lokal	6	8	35	Ve	homogen, isodens		124168	0	1650		Nej	nej	1	0	2	1	0	124168	1	0	1	1	0	124.168	1	0	0	0	2	0	12.4168
VE_35	Ja	Nej	Nej		Nej	15	Lokal	0	10	40	ve	homogen, isodens		49504				Nej	Nej	1	0	10	1	0	49504	0	0	0	1	1	49.504	1	0	0	0	10	0	4.9504
19	Nej	Nej	Nej		Nej	15	lokal	0	15	100	ve	Membranøs		138000	13	1350		Nej	Nej	1	0	15	0	1	138000	0	0	0	0	1	138	1	0	0	0	15	0	13.8
47	Ja	Ja	Nej		Nej	15	Lokal	0	10	50	hø	membranøst	140332		5	1000		Nej	Nej	1	0	10	0	1	140332	1	0	1	0	1	140.332	1	0	0	1	10	0	14.0332
102	Ja	Ja	Nej		Nej	14	Lokal	2	16	90	hø	Mixed	146850		12	650		Nej	Nej	1	0	14	0	2	146850	1	0	1	0	1	146.85	2	0	1	1	14	0	14.685
16	Nej	Nej	Ja		Ja	15	Lokal	0	20	250	hø	Homogent, isodenst	103320		3	1200		Nej	Nej	1	0	20	0	0	103320	0	1	1	0	2	103.32	2	0	0	1	20	0	10.332
93ve	Ja	Nej	Ja		Nej	15	Lokal	0	16	50	Ve	membranøst bilat		81251.5	0	550	540	Nej	Nej	1	0	16	1	1	81251.5	0	1	1	1	2	81.2515	2	0	0	0	16	0	8.12515
14	Ja	Nej	Nej		Nej	15	Lokal	0	24	150	hø	Membranøs	129500		11			Nej	Nej	0	0	24	0	1	129500	0	0	0	0	3	129.5	2	0	0	1	24	0	12.95
43	Nej	nej	Nej		Nej	15	Lokal	1	19	150	hø	Homogent, isodenst	161020		16	2250		Ja	Nej	1	1	18	0	0	161020	0	0	0	0	2	161.02	2	1	0	1	18	0	16.102
HØ_39	Nej	Ja	Nej		Nej	14	Lokal	0	24	210	hø	homogent	73575		3			Nej	Nej	1	0	24	1	0	73575	1	0	1	1	3	73.575	2	0	1	1	24	0	7.3575
VE_39	Nej	ja	Nej		Nej	14	Lokal	0	21	370	ve	homogent		61968	3			Nej	Nej	1	0	21	1	0	61968	1	0	1	1	2	61.968	2	0	1	0	21	0	6.1968
49	Nej	Nej	Ja		Nej	14	Lokal	1	24	425	ve	Homogen		160140	4	900		Nej	Nej	1	0	23	0	0	160140	0	1	1	0	2	160.14	2	1	1	0	23	0	16.014
30	Nej	Nej	Ja		Nej	15	Lokal	0	24	310	hø	mixed	101439		7			Nej	Nej	0	0	24	0	2	101439	0	1	1	0	3	101.439	2	0	0	1	24	0	10.1439
HØ_51	Ja	Nej	nej		nej	14	Lokal	0	21	70	hø	Homogen	120640		7	1000		Nej	nej	1	0	21	1	0	120640	0	0	0	1	2	120.64	2	0	1	1	21	0	12.064
72	Ja	Nej	Ja		Nej	14	Lokal	0	21	120	Hø	Membranøs	94962		5			Nej	Nej	0	0	21	0	1	94962	0	1	1	0	2	94.962	2	0	1	1	21	0	9.4962
26	Nej	Nej	Ja		Nej	15	Lokal	0	16	60	hø	Membranøs	144144		6	700		Nej	Nej	1	0	16	0	1	144144	0	1	1	0	2	144.144	2	0	0	1	16	0	14.4144
60	Ja	Nej	Nej		Nej	15	Lokal	0	17	35	Ve	Membranøs		87630	7			Nej	Nej	1	0	17	0	1	87630	0	0	0	0	2	87.63	2	0	0	0	17	0	8.763
44	Nej	nej	Ja		Nej	15	Lokal	1	17	150	ve	Homogent, isodenst		139000	11	800		Ja	Nej	1	1	16	0	0	139000	0	1	1	0	2	139	2	0	0	0	16	0	13.9
46	Ja	Nej	Nej		Nej	15	Lokal	0	16	80	hø	Homogent, isodenst	158158		7	1000		Nej	Nej	1	0	16	0	0	158158	0	0	0	0	2	158.158	2	1	0	1	16	0	15.8158
VE_51	Ja	nej	Nej		nej	14	Lokal	0	22	180	ve	Homogen		46926	7	850		Nej	Nej	1	0	22	1	0	46926	0	0	0	1	2	46.926	2	0	1	0	22	0	4.6926
HØ_35	Ja	nej	nej		Nej	15	Lokal	0	24	120	hø	homogen, isodens	117612		2			Nej	nej	1	0	24	1	0	117612	0	0	0	1	3	117.612	2	0	0	1	24	0	11.7612
48	ja	Ja	Nej		Nej	15	Lokal	17	22	10	hø	homogen, isodens	177600		10			Nej	Nej	1	0	5	0	0	177600	1	0	1	0	0	177.6	2	1	0	1	5	0	17.76
80	Ja	Nej	Nej		Nej	15	Lokal	10	16	8	hø	homogent	31200		1	180		nej	nej	0	0	6	0	0	31200	0	0	0	0	0	31.2	2	0	0	1	6	0	3.12
68	Ja	Ja	Nej		Nej	15	Lokal	0	22	100	Hø	Membranøs	268600		14			Ja	Nej	1	1	22	0	1	268600	1	0	1	0	2	268.6	2	1	0	1	22	0	26.86
90	Ja	Nej	Nej		Nej	15	Lokal	0	22	110	ve					970		Nej	Nej	0	0	22	0			0	0	0	0	2		2		0	0	22	0
12hø	Ja	nej	nej		Nej	15	Lokal	0	17	60	hø	homogen, isodens	35280					Nej	Nej	1	0	17	1	0	35280	0	0	0	1	2	35.28	2	0	0	1	17	0	3.528
96ve	Nej	Ja	Nej		Ja	13	Lokal	0	23	120	ve	sedimenteret bilat		42240	0	750	500	Nej	Nej	0	0	23	1	3	42240	1	0	1	1	2	42.24	2	0	1	0	23	0	4.224
5	Ja	Ja	Nej		Nej	15	Lokal	0	17	150	hø	Homogent	201856		8	900		Nej	Nej	1	0	17	0	0	201856	1	0	1	0	2	201.856	2	1	0	1	17	0	20.1856
96hø	Nej	Ja	Nej		Ja	13	Lokal	0	20	55	hø	sedimenteret bilat	95910		0	750	500	Nej	Nej	0	0	20	1	3	95910	1	0	1	1	2	95.91	2	0	1	1	20	0	9.591
78	Nej	Nej	Nej		Nej	15	Lokal	0	24	320	ve	homogent		59778	10		900	nej	nej	1	0	24	0	0	59778	0	0	0	0	3	59.778	2	0	0	0	24	0	5.9778
66	Ja	Nej	Nej		Nej	15	Lokal	1	22	110	Ve	Membranøs		127270	6			Nej	Nej	1	0	21	0	1	127270	0	0	0	0	2	127.27	2	0	0	0	21	0	12.727
101	Nej	Ja	Nej		Nej	15	lokal	2	17	30	ve	Membranøst		54432	4		375	Nej	Nej	1	0	15	0	1	54432	1	0	1	0	1	54.432	2	0	0	0	15	0	5.4432
1	Nej	Nej	Ja		Ja	14	Lokal	0	24	210	hø	mixed	220110		12			Nej	Nej	1	0	24	0	2	220110	0	1	1	0	3	220.11	2	1	1	1	24	0	22.011
76	Ja	Nej	Nej		Nej	14	Lokal	0	22	200	Ve	Membranøs		88234	8			nej	Nej	1	0	22	0	1	88234	0	0	0	0	2	88.234	2	0	1	0	22	0	8.8234
53	Ja	Ja	Nej		Nej	15	Lokal	5	22	10	hø	mixed	131220		6	1400		Nej	Nej	1	0	17	0	2	131220	1	0	1	0	2	131.22	2	0	0	1	17	0	13.122
32	Ja	Nej	nej		Nej	15	Lokal	0	24	600	hø	membranøst	99279		17			nej	Nej	0	0	24	0	1	99279	0	0	0	0	3	99.279	2	0	0	1	24	0	9.9279
83	Ja	Nej	Nej		Nej	15	Lokal	0	17	125	ve	Mixed		110880	9		1200	nej	nej	0	0	17	0	2	110880	0	0	0	0	2	110.88	2	0	0	0	17	0	11.088
93hø	Ja	Nej	Ja		Nej	15	Lokal	0	16	50	Hø	membranøst bilat	104104		0	550		Nej	Nej	1	0	16	1	1	104104	0	1	1	1	2	104.104	2	0	0	1	16	0	10.4104
52	Ja	Nej	Nej		Nej	14	Lokal	0	24	50	ve	Membranøs		103071	11	900		Nej	Nej	0	0	24	0	1	103071	0	0	0	0	3	103.071	2	0	1	0	24	0	10.3071
28	Nej	Ja	Nej		Ja	15	Lokal	6	19	50	ve	membranøst		156664	4			Nej	Nej	1	0	13	0	1	156664	1	0	1	0	1	156.664	2	1	0	0	13	0	15.6664
61	Ja	Nej	Nej		nej	15	Lokal	4	16	15	Hø	mixed	110285		6			Nej	Nej	1	0	12	0	2	110285	0	0	0	0	1	110.285	2	0	0	1	12	0	11.0285
Hø_64	Uoplyst	Nej	Ja		Nej	15	Lokal	0	23	150	hø	mixed	119592		8			Nej	nej	1	0	23	1	2	119592	0	1	1	1	2	119.592	2	0	0	1	23	0	11.9592
13	Nej	Nej	Ja		Ja	14	Lokal	3	22	20	ve	mixed		79170	8	800		Nej	Nej	0	0	19	0	2	79170	0	1	1	0	2	79.17	2	0	1	0	19	0	7.917
12ve	Ja	Nej	Nej		Nej	15	Lokal	0	24	335	ve	homogen, isodens		132240	12			Nej	Nej	1	0	24	1	0	132240	0	0	0	1	3	132.24	2	0	0	0	24	0	13.224
79	Ja	Ja	Nej		Nej	14	Lokal	0	18	45	hø	mixed (akut i kronisk)	42900		7	1050		nej	nej	1	0	18	0	2	42900	1	0	1	0	2	42.9	2	0	1	1	18	0	4.29
77hø	Ja	Nej	Nej	NSAID	Nej	15	Lokal	10	18	10	Hø	membranøs	16726.5		0	300		nej	nej	0	0	8	1	1	16726.5	0	0	0	1	1	16.7265	2	0	0	1	8	0	1.67265
Ve_64	Uoplyst	Nej	ja		Nej	15	Lokal	0	22	70	ve	homogen, isodens		45120	8			nej	nej	1	0	22	1	0	45120	0	1	1	1	2	45.12	2	0	0	0	22	0	4.512
91	Ja	Nej	Ja		Nej	14	Lokal	0	18	200	ve	membranøst		251850	10		180	Nej	Ja	1	0	18	0	1	251850	0	1	1	0	2	251.85	2	1	1	0	18	1	25.185
77ve	ja	Nej	Nej	NSAID	NEJ	15	Lokal	2	24	20	Ve	membranøs		52800	0	500		nej	nej	0	0	22	1	1	52800	0	0	0	1	2	52.8	2	0	0	0	22	0	5.28
17	Nej	Nej	Ja		Ja	15	Lokal	20	24	4	hø	homogent	117450			1800		Nej	nej	1	0	4	0	0	117450	0	1	1	0	0	117.45	2	0	0	1	4	0	11.745
Ve_71	Ja	Nej	Nej		Nej	15	Lokal	0	22	400	ve	homogen, isodens		90678	4			Nej	nej	1	0	22	1	0	90678	0	0	0	1	2	90.678	2	0	0	0	22	0	9.0678
38	Nej	Nej	Nej		Nej	15	Lokal	0	23	30	ve	homogent		97340	8	300		Nej	Nej	0	0	23	0	0	97340	0	0	0	0	2	97.34	2	0	0	0	23	0	9.734
10	ja	Nej	Ja		Nej	14	Lokal	7	19	30	hø	mixed	101150		11			Nej	Ja	1	0	12	0	2	101150	0	1	1	0	1	101.15	2	0	1	1	12	1	10.115
11	Nej	Ja	Nej		Nej	14	Lokal	5	21	11	hø	homogent	102960		9			Ja	Nej	1	1	16	0	0	102960	1	0	1	0	2	102.96	2	0	1	1	16	0	10.296
42	Nej	Nej	Nej		Nej	15	Lokal	0	16	50	hø	homogent	161320		15	770		Ja	Nej	0	1	16	0	0	161320	0	0	0	0	2	161.32	2	1	0	1	16	0	16.132
HØ_40	Ja	Nej	Ja		Ja	14	Lokal	7	16	50	hø	Homogent, isodenst	131670		5	800		Nej	Nej	1	0	9	1	0	131670	0	1	1	1	1	131.67	2	0	1	1	9	0	13.167
